# Supplementary material for: Identification of potential biomarkers to differentially diagnose solid pseudopapillary tumors and pancreatic malignancies via a gene regulatory network
Source: J Transl Med. 2015 Nov 14;13:361. doi: 10.1186/s12967-015-0718-3 (PMC4650856; doi:10.1186/s12967-015-0718-3)
Supplement: Supplementary file 2 — 10.1186/s12967-015-0718-3 Gene regulatory network of SPN. The first column represents regulators, while the second column represents corresponding targets. [file 12967_2015_718_MOESM2_ESM.txt]

SMAD3	YWHAB
SMAD3	TCEB3
SMAD3	SRPR
SMAD3	ACO1
SMAD3	CA12
SMAD3	SLC16A9
SMAD3	CXCL14
SMAD3	INSIG1
SMAD3	SLC27A2
SMAD3	CPA3
SMAD3	NMB
SMAD3	RAP1GAP
SMAD3	AGA
SMAD3	ARL3
SMAD3	RPS15A
SMAD3	FAM32A
SMAD3	DOCK1
SMAD3	IL6R
SMAD3	C20ORF196
SMAD3	VPS54
SMAD3	ZBTB17
SMAD3	CAMK2N2
SMAD3	TCEA3
SMAD3	ETV5
SMAD3	SMPD3
SMAD3	DKC1
SMAD3	GNL3
SMAD3	CUL4B
SMAD3	ZFAND3
SMAD3	RHPN2
SMAD3	DBP
SMAD3	RBP4
SMAD3	GNAL
SMAD3	CFHR2
SMAD3	COQ7
SMAD3	PRR14
SMAD3	COX11
SMAD3	OMA1
SMAD3	ZDHHC13
SMAD3	RGS19
SMAD3	PAICS
SMAD3	RRAGA
SMAD3	ARL4A
SMAD3	SUSD1
SMAD3	PAK2
SMAD3	CYB561
SMAD3	DPY19L3
SMAD3	CHMP7
SMAD3	REG1B
SMAD3	NTNG1
SMAD3	AJAP1
SMAD3	TAX1BP1
SMAD3	C9ORF72
SMAD3	IQGAP2
SMAD3	DNAH9
SMAD3	HES1
SMAD3	SEC61B
SMAD3	GPR174
SMAD3	ANKRD12
SMAD3	SLC24A1
SMAD3	MFAP2
SMAD3	KRTCAP2
SMAD3	STXBP4
SMAD3	AKAP8L
SMAD3	SUV39H1
SMAD3	GNPDA1
SMAD3	GSTA2
SMAD3	YARS
SMAD3	CYP2E1
SMAD3	ODAM
SMAD3	NAV1
SMAD3	FBL
SMAD3	CNOT6
SMAD3	C19ORF21
SMAD3	ADK
SMAD3	EFNA4
SMAD3	CD3G
SMAD3	RHBDF2
SMAD3	SCFD1
SMAD3	PRKCDBP
SMAD3	TBX3
SMAD3	ZNF512
SMAD3	AP4M1
SMAD3	KCNK16
SMAD3	C19ORF26
SMAD3	SHC1
SMAD3	MUM1
SMAD3	C10ORF10
SMAD3	ZNF248
SMAD3	ENAM
SMAD3	TUBB
SMAD3	RPL7A
SMAD3	FNTB
SMAD3	TMEM125
SMAD3	C9ORF66
SMAD3	PRRG4
SMAD3	CCKBR
SMAD3	CITED4
SMAD3	FOXP2
SMAD3	MLPH
SMAD3	TMEM127
SMAD3	LGALS3BP
SMAD3	ACSM3
SMAD3	RBM24
SMAD3	RTF1
SMAD3	CSRP2
SMAD3	EPHB3
SMAD3	ZNF202
SMAD3	ZNF408
SMAD3	TSPAN5
SMAD3	STK38L
SMAD3	ENTPD3
SMAD3	GRK5
SMAD3	PPP1R12C
SMAD3	BRSK1
SMAD3	PTGFRN
SMAD3	TSPAN2
SMAD3	ZMAT3
SMAD3	DDIT4L
SMAD3	RARB
SMAD3	SOX9
SMAD3	C6ORF1
SMAD3	C20ORF43
SMAD3	STK32C
SMAD3	CCRL1
SMAD3	PSG2
SMAD3	DYNC1LI2
SMAD3	MMP14
SMAD3	BMI1
SMAD3	C5ORF13
SMAD3	ZNF622
SMAD3	NMD3
SMAD3	ALKBH5
SMAD3	GLI3
SMAD3	PODXL
SMAD3	LRRC49
SMAD3	CXCL12
SMAD3	HSD17B8
SMAD3	CBL
SMAD3	GPHA2
SMAD3	RALBP1
SMAD3	TERF2IP
SMAD3	MLXIPL
SMAD3	RANBP3
SMAD3	BMPR2
SMAD3	ZHX3
SMAD3	OAZ1
SMAD3	REEP6
SMAD3	OVOL2
SMAD3	TALDO1
SMAD3	CFB
SMAD3	TJP1
SMAD3	STC2
SMAD3	CPT1C
SMAD3	RNF39
SMAD3	NPFF
SMAD3	TRAPPC1
SMAD3	DECR2
SMAD3	TOR3A
SMAD3	WDR53
SMAD3	SLC7A6
SMAD3	PCSK1
SMAD3	FBXO15
SMAD3	KLK11
SMAD3	IMPAD1
SMAD3	GAL3ST4
SMAD3	TOR2A
SMAD3	ADIPOR1
SMAD3	FGD3
SMAD3	ZNF593
SMAD3	KCTD5
SMAD3	TBK1
SMAD3	SACS
SMAD3	TMEM2
SMAD3	TSPAN9
SMAD3	DISP1
SMAD3	TFCP2L1
SMAD3	NFIL3
SMAD3	BCAT1
SMAD3	C8ORF47
SMAD3	LAMC2
SMAD3	MAP3K7
SMAD3	GTF2E1
SMAD3	PCGF6
SMAD3	FBXO31
SMAD3	GINS3
SMAD3	UBE3B
SMAD3	DPH1
SMAD3	TNFRSF25
SMAD3	ACTRT1
SMAD3	ABCB8
SMAD3	ROR1
SMAD3	RNF31
SMAD3	OSBPL1A
SMAD3	RAB3D
SMAD3	TGFB3
SMAD3	USP6NL
SMAD3	LIN7B
SMAD3	STX6
SMAD3	MMP28
SMAD3	TBC1D4
SMAD3	FSCN1
SMAD3	C8ORF40
SMAD3	MAOA
SMAD3	PTPN23
SMAD3	UBE2D2
SMAD3	EPHX1
SMAD3	CTBS
SMAD3	RPL5
SMAD3	LZTS1
SMAD3	CXORF38
SMAD3	MARCKSL1
SMAD3	IBTK
SMAD3	MCC
SMAD3	PTGER4
SMAD3	PCDH7
SMAD3	NCLN
SMAD3	TTC8
SMAD3	PARVA
SMAD3	CLDND1
SMAD3	SPCS3
SMAD3	C3ORF18
SMAD3	PDE6B
SMAD3	ANAPC7
SMAD3	SDSL
SMAD3	NEK4
SMAD3	PDIA5
SMAD3	EPSTI1
SMAD3	RDX
SMAD3	TDRD3
SMAD3	TEX10
SMAD3	PPARD
SMAD3	C11ORF9
SMAD3	MPZL1
SMAD3	EIF4G2
SMAD3	VAC14
SMAD3	ABCC12
SMAD3	RAB27A
SMAD3	MVP
SMAD3	RAPGEF4
SMAD3	TRIT1
SMAD3	UBE2E2
SMAD3	PARL
SMAD3	HERC4
SMAD3	MAP3K8
SMAD3	FGF18
SMAD3	FCHSD2
SMAD3	UEVLD
SMAD3	TEAD4
SMAD3	ADARB2
SMAD3	TIGD7
SMAD3	ILDR1
SMAD3	LMNB2
SMAD3	CNNM4
SMAD3	ZFP41
SMAD3	THOC4
SMAD3	PSMC3IP
SMAD3	SSBP3
SMAD3	COMMD5
SMAD3	SERP1
SMAD3	UCK2
SMAD3	FADS1
SMAD3	GDI1
SMAD3	ARHGEF3
SMAD3	CCDC47
SMAD3	ZNF25
SMAD3	GMEB1
SMAD3	PCMTD1
SMAD3	KIAA0753
SMAD3	EAF2
SMAD3	PDK4
SMAD3	SMURF2
SMAD3	GBAS
SMAD3	CAPS
SMAD3	SLC5A1
SMAD3	UBE2Z
SMAD3	EDC3
SMAD3	SUMF2
SMAD3	SLBP
SMAD3	PACSIN2
SMAD3	MAT2B
SMAD3	ARHGEF5
SMAD3	RNF128
SMAD3	PAX6
SMAD3	RNF43
SMAD3	ELL2
SMAD3	ROGDI
SMAD3	TOE1
SMAD3	FIBCD1
SMAD3	OSR2
SMAD3	EPHA8
SMAD3	CANX
SMAD3	LAMA3
SMAD3	PELI1
SMAD3	LPHN1
SMAD3	SERPINB8
SMAD3	DYNC1H1
SMAD3	CGN
SMAD3	TCIRG1
SMAD3	ZFYVE27
SMAD3	ABAT
SMAD3	ANKFY1
SMAD3	PEX5L
SMAD3	COX6A2
SMAD3	GPR172A
SMAD3	UBE2F
SMAD3	TRAIP
SMAD3	FAM107B
SMAD3	TRAF1
SMAD3	CXXC4
SMAD3	PFKM
SMAD3	OLFM1
SMAD3	C18ORF25
SMAD3	ANKFN1
SMAD3	INTS10
SMAD3	NUP62
SMAD3	CRABP2
SMAD3	GARNL3
SMAD3	CDKN2D
SMAD3	SLFN5
SMAD3	ATPAF2
SMAD3	PPP2R3B
SMAD3	CHST4
SMAD3	ARL14
SMAD3	ZNF193
SMAD3	TSPAN8
SMAD3	SAMD4B
SMAD3	KCNQ5
SMAD3	HDDC3
SMAD3	ZNF184
SMAD3	DSTN
SMAD3	NFIX
SMAD3	PPP1R14B
SMAD3	KIRREL2
SMAD3	RAI2
SMAD3	CARD10
SMAD3	DCTN2
SMAD3	SLC35F3
SMAD3	JARID2
SMAD3	GGT6
SMAD3	ZNF552
SMAD3	ADRA2A
SMAD3	WDR33
SMAD3	PDZK1IP1
SMAD3	WBSCR27
SMAD3	SLC3A1
SMAD3	NTNG2
SMAD3	KIFC2
SMAD3	PTGDS
SMAD3	ZNF510
SMAD3	RAD54L
SMAD3	NSFL1C
SMAD3	FAM73B
SMAD3	SMPX
SMAD3	EFNB3
SMAD3	ADCY2
SMAD3	KLC4
SMAD3	ANKS1B
SMAD3	OGDHL
SMAD3	TSHZ3
SMAD3	CBS
SMAD3	GFI1
SMAD3	MT1M
SMAD3	SLC4A1
SMAD3	FAM46C
SMAD3	SLC12A9
SMAD3	PNLIPRP1
SMAD3	TTLL1
SMAD3	CACNA1E
SMAD3	MATN3
SMAD3	CDR2L
SMAD3	DARS
SMAD3	GRAP
SMAD3	CCDC6
SMAD3	HS3ST2
SMAD3	CAMK1
SMAD3	ACTB
SMAD3	HEY1
SMAD3	CHRD
SMAD3	TMEM55A
SMAD3	CIRH1A
SMAD3	TBC1D13
SMAD3	LARS
SMAD3	C8ORF58
SMAD3	NTAN1
SMAD3	IAPP
SMAD3	BTG2
SMAD3	VIPR1
SMAD3	TOR1A
SMAD3	ZNF35
SMAD3	SYT6
SMAD3	FAM43A
SMAD3	LIMK2
SMAD3	RENBP
SMAD3	CAP1
SMAD3	EGFR
SMAD3	EIF4E3
SMAD3	RFC3
SMAD3	WDR37
SMAD3	STEAP1
SMAD3	PHF20L1
SMAD3	GPX3
SMAD3	GYG2
SMAD3	CTNNA1
SMAD3	GPR98
SMAD3	TUBB3
SMAD3	RGS13
SMAD3	MRPL52
SMAD3	CYP2J2
SMAD3	SERTAD2
SMAD3	SOX6
SMAD3	KIAA0090
SMAD3	CFL1
SMAD3	CEP290
SMAD3	KCNK9
SMAD3	ZNF668
SMAD3	RSPO3
SMAD3	TMED10
SMAD3	IKBKG
SMAD3	CDKL2
SMAD3	SH3RF1
SMAD3	IGF2BP2
SMAD3	VTN
SMAD3	FH
SMAD3	TSHZ1
SMAD3	PPHLN1
SMAD3	SHANK2
SMAD3	MTAP
SMAD3	DYNLRB1
SMAD3	WDR67
SMAD3	C12ORF34
SMAD3	G6PC
SMAD3	IQCK
SMAD3	SUCLG1
SMAD3	MFSD5
SMAD3	PELI3
SMAD3	SQLE
SMAD3	CLEC4D
SMAD3	CDC42EP3
SMAD3	STAM
SMAD3	RHEB
SMAD3	CHCHD5
SMAD3	ZADH2
SMAD3	COPZ2
SMAD3	KIAA2013
SMAD3	C3ORF17
SMAD3	SCD5
SMAD3	ZNF574
SMAD3	KLHL18
SMAD3	APLP2
SMAD3	NCDN
SMAD3	MARK2
SMAD3	SEL1L
SMAD3	CRYL1
SMAD3	AGXT2
SMAD3	UBE2I
SMAD3	LFNG
SMAD3	STX1A
SMAD3	RAB4B
SMAD3	ABI3
SMAD3	ALG14
SMAD3	TSC22D1
SMAD3	ABCD1
SMAD3	SSFA2
SMAD3	KRT19
SMAD3	EIF2C4
SMAD3	HLA-DRB3
SMAD3	ADCK4
SMAD3	OPTN
SMAD3	ZNF346
SMAD3	TRIM45
SMAD3	CPD
SMAD3	KCNJ16
SMAD3	C16ORF70
SMAD3	NFATC3
SMAD3	CAMK2B
SMAD3	ZNF532
SMAD3	ALPK1
SMAD3	LRP5
SMAD3	PEBP1
SMAD3	ELP3
SMAD3	MLKL
SMAD3	PEG10
SMAD3	UCHL1
SMAD3	HDAC8
SMAD3	GEMIN4
SMAD3	GRPEL2
SMAD3	LMO3
SMAD3	ABCC8
SMAD3	RAB11FIP1
SMAD3	SHQ1
SMAD3	EEF1D
SMAD3	OSBPL6
SMAD3	CXORF57
SMAD3	RPL18A
SMAD3	PRB1
SMAD3	CAT
SMAD3	MOAP1
SMAD3	ACAD9
SMAD3	ZNF513
SMAD3	GYPC
SMAD3	IER5
SMAD3	INPP5F
SMAD3	ASPSCR1
SMAD3	QRICH1
SMAD3	CASZ1
SMAD3	LRRC8D
SMAD3	SCGB2A1
SMAD3	EI24
SMAD3	HSP90B1
SMAD3	SPOCK1
SMAD3	SLC25A13
SMAD3	SH3RF2
SMAD3	MAGED2
SMAD3	SMTN
SMAD3	WNT2B
SMAD3	TBX21
SMAD3	RPA1
SMAD3	JAM3
SMAD3	AGPAT5
SMAD3	TACC1
SMAD3	PPARGC1A
SMAD3	MSI1
SMAD3	NT5DC1
SMAD3	HYAL3
SMAD3	C10ORF26
SMAD3	NIPA2
SMAD3	RAMP1
SMAD3	YEATS2
SMAD3	SLC25A25
SMAD3	ACY3
SMAD3	SNTA1
SMAD3	BAIAP2L1
SMAD3	H3F3A
SMAD3	PRKAG2
SMAD3	ZFYVE20
SMAD3	BRD7
SMAD3	ZNF485
SMAD3	RBBP8
SMAD3	UNC5CL
SMAD3	DUSP22
SMAD3	ZNF320
SMAD3	GPC6
SMAD3	GPC4
SMAD3	INSL5
SMAD3	EFTUD1
SMAD3	PRKD2
SMAD3	MED10
SMAD3	HABP2
SMAD3	TSPAN33
SMAD3	DNM1
SMAD3	RUNX2
SMAD3	TMEFF2
SMAD3	LRRC37B
SMAD3	DPYSL5
SMAD3	H2AFY
SMAD3	CCDC24
SMAD3	MRE11A
SMAD3	RBP1
SMAD3	ARRDC4
SMAD3	FANCG
SMAD3	FXYD2
SMAD3	ARMC7
SMAD3	BET1L
SMAD3	RAB10
SMAD3	GAD2
SMAD3	ABHD14B
SMAD3	CYFIP2
SMAD3	HEXA
SMAD3	FAM92A1
SMAD3	NMUR1
SMAD3	EPB41L5
SMAD3	IRS1
SMAD3	RNF186
SMAD3	ANKMY2
SMAD3	HSPBAP1
SMAD3	ZNF197
SMAD3	TSPYL5
SMAD3	TNFAIP8L1
SMAD3	NUP107
SMAD3	MT1G
SMAD3	PCGF2
SMAD3	MAP3K12
SMAD3	CISH
SMAD3	METRN
SMAD3	SLC45A2
SMAD3	DNMT3B
SMAD3	EVPL
SMAD3	ZNF79
SMAD3	CAMK1G
SMAD3	OVOL1
SMAD3	CHDH
SMAD3	ANGPTL1
SMAD3	STAT4
SMAD3	SV2B
SMAD3	IL17D
SMAD3	CATSPER1
SMAD3	GRAMD1C
SMAD3	RPS19
SMAD3	CORO1B
SMAD3	CNTROB
SMAD3	TNFRSF1B
SMAD3	UAP1
SMAD3	C10ORF116
SMAD3	ABCC11
SMAD3	KCNH8
SMAD3	TMEM27
SMAD3	ACP2
SMAD3	NMT1
SMAD3	CLEC3B
SMAD3	CD151
SMAD3	PSG4
SMAD3	GPR160
SMAD3	PPL
SMAD3	CSDC2
SMAD3	SUSD3
SMAD3	ATP6V0B
SMAD3	GATA4
SMAD3	MED12
SMAD3	ARL6IP4
SMAD3	EFNA1
SMAD3	SAMD3
SMAD3	AGR2
SMAD3	ZFP91
SMAD3	CXXC5
SMAD3	ZDHHC21
SMAD3	TBL2
SMAD3	NFS1
SMAD3	MCEE
SMAD3	RNF20
SMAD3	ITGA10
SMAD3	ELAVL1
SMAD3	SYTL2
SMAD3	TRIM68
SMAD3	OGG1
SMAD3	SLC25A34
SMAD3	LSG1
SMAD3	ZDHHC23
SMAD3	BLVRA
SMAD3	SEPX1
SMAD3	UGT2A3
SMAD3	TAF6
SMAD3	DHX35
SMAD3	DBN1
SMAD3	MRPS24
SMAD3	TAOK1
SMAD3	ANKRD5
SMAD3	STOX1
SMAD3	THRAP3
SMAD3	FBXL2
SMAD3	EDEM2
SMAD3	NDUFAF1
SMAD3	PHACTR2
SMAD3	TMEM134
SMAD3	C1ORF172
SMAD3	PNPLA2
SMAD3	C1QTNF6
SMAD3	ST7
SMAD3	IFITM2
SMAD3	SSBP2
SMAD3	AVPI1
SMAD3	PPP1R16A
SMAD3	NDUFB9
SMAD3	MRPS22
SMAD3	C16ORF48
SMAD3	TRIM50
SMAD3	SRM
SMAD3	PAPD4
SMAD3	IQCH
SMAD3	PDZK1
SMAD3	SYMPK
SMAD3	BCKDHB
SMAD3	PDE3B
SMAD3	STOM
SMAD3	USP37
SMAD3	CPSF6
SMAD3	SLC30A2
SMAD3	GPC2
SMAD3	SAMD14
SMAD3	PPIF
SMAD3	DAB2IP
SMAD3	SLC33A1
SMAD3	SPAST
SMAD3	SETDB2
SMAD3	FBXW5
SMAD3	CD302
SMAD3	NPY5R
SMAD3	PPP4C
SMAD3	BET1
SMAD3	POLR1E
SMAD3	CAPN13
SMAD3	L1CAM
SMAD3	TRIAP1
SMAD3	IGF2R
SMAD3	IFT20
SMAD3	TRAF5
SMAD3	TMSB10
SMAD3	LAD1
SMAD3	MTM1
SMAD3	GTF2IRD1
SMAD3	TCEAL2
SMAD3	PRRG1
SMAD3	FUT2
SMAD3	MCM8
SMAD3	SERINC3
SMAD3	ALDH1L1
SMAD3	GLI2
SMAD3	FMO5
SMAD3	SENP3
SMAD3	DEFB123
SMAD3	EXOC2
SMAD3	VKORC1
SMAD3	TLE3
SMAD3	PTGS2
SMAD3	KAL1
SMAD3	RPUSD4
SMAD3	PHYHD1
SMAD3	CDH23
SMAD3	CPOX
SMAD3	SUCLG2
SMAD3	CPEB1
SMAD3	ZBTB9
SMAD3	MDK
SMAD3	MYO9A
SMAD3	NAP1L4
SMAD3	CGRRF1
SMAD3	NSUN2
SMAD3	TPD52
SMAD3	XPR1
SMAD3	PEX11G
SMAD3	C17ORF62
SMAD3	CORO1C
SMAD3	RPL14
SMAD3	COBLL1
SMAD3	SPATA2
SMAD3	MAPK7
SMAD3	KIAA0100
SMAD3	ANK3
SMAD3	KIAA0391
SMAD3	GJB1
SMAD3	SOLH
SMAD3	PLD1
SMAD3	CEND1
SMAD3	HK1
SMAD3	EML1
SMAD3	MAL2
SMAD3	TCEAL4
SMAD3	PPP1R1A
SMAD3	FBXL7
SMAD3	PRDX4
SMAD3	KATNA1
SMAD3	HSP90AA1
SMAD3	SLC1A2
SMAD3	ATP2C1
SMAD3	SLC19A2
SMAD3	HPSE
SMAD3	CHST10
SMAD3	C20ORF72
SMAD3	PPIE
SMAD3	REEP3
SMAD3	SPOP
SMAD3	SYT13
SMAD3	REEP1
SMAD3	CCDC99
SMAD3	ATP6V1H
SMAD3	OR5M3
SMAD3	TCERG1
SMAD3	RAB11FIP5
SMAD3	PDXK
SMAD3	CHL1
SMAD3	ZMYND12
SMAD3	LMAN1
SMAD3	ABCC4
SMAD3	DHX33
SMAD3	PRDM16
SMAD3	BRD3
SMAD3	STX5
SMAD3	MFN2
SMAD3	GUCA1C
SMAD3	DNAJC3
SMAD3	MTPN
SMAD3	SNRK
SMAD3	CLDND2
SMAD3	KCTD15
SMAD3	CKLF
SMAD3	TCEAL1
SMAD3	KCNJ6
SMAD3	NMNAT3
SMAD3	ZNF300
SMAD3	CDC7
SMAD3	UBR2
SMAD3	PIAS3
SMAD3	PKP2
SMAD3	ANXA3
SMAD3	MSRB2
SMAD3	ITPR2
SMAD3	CMTM3
SMAD3	VPRBP
SMAD3	ZBTB43
SMAD3	CNOT3
SMAD3	STIM1
SMAD3	C21ORF33
SMAD3	ZNF250
SMAD3	SLC24A4
SMAD3	EMP1
SMAD3	RPS5
SMAD3	PANX1
SMAD3	RPL17
SMAD3	TEAD2
SMAD3	ANTXR2
SMAD3	RNF183
SMAD3	CD24
SMAD3	RASL11B
SMAD3	USP39
SMAD3	TROVE2
SMAD3	UCP3
SMAD3	SYTL4
SMAD3	ACSS2
SMAD3	DMAP1
SMAD3	ZNF416
SMAD3	KCNK1
SMAD3	LAGE3
SMAD3	REG3A
SMAD3	TNS3
SMAD3	DDX5
SMAD3	ENC1
SMAD3	WDR60
SMAD3	CYB5A
SMAD3	GDF15
SMAD3	DZIP1
SMAD3	TFB2M
SMAD3	PRRT2
SMAD3	CLCF1
SMAD3	UQCRC2
SMAD3	CDC14B
SMAD3	BRSK2
SMAD3	PLXNA3
SMAD3	BLCAP
SMAD3	CHST9
SMAD3	AP4E1
SMAD3	IFITM3
SMAD3	FEN1
SMAD3	SNAPC2
SMAD3	SEMA4B
SMAD3	ST8SIA2
SMAD3	IL32
SMAD3	ITM2C
SMAD3	GALNTL4
SMAD3	FLRT3
SMAD3	G6PC2
SMAD3	LPIN1
SMAD3	BTBD10
SMAD3	ZNF343
SMAD3	CBFA2T2
SMAD3	DALRD3
SMAD3	C5
SMAD3	SEMA4C
SMAD3	RNMTL1
SMAD3	DDB2
SMAD3	ZNF350
SMAD3	TMEM163
SMAD3	PHF6
SMAD3	ANXA9
SMAD3	ZMYM4
SMAD3	TNFAIP2
SMAD3	RNF32
SMAD3	PODXL2
SMAD3	FAM117A
SMAD3	ST6GALNAC6
SMAD3	C18ORF8
SMAD3	DHX32
SMAD3	PRIM1
SMAD3	NARF
SMAD3	MGLL
SMAD3	PRKCZ
SMAD3	IFRD1
SMAD3	MMP11
SMAD3	PARP14
SMAD3	KCNMA1
SMAD3	SMG5
SMAD3	GLCCI1
SMAD3	SLC31A2
SMAD3	TMED6
SMAD3	FTH1
SMAD3	MYO1B
SMAD3	INTS2
SMAD3	GPR77
SMAD3	NUPL2
SMAD3	SOD2
SMAD3	CAB39L
SMAD3	NUDT16L1
SMAD3	ATXN2
SMAD3	GNGT2
SMAD3	SH3BGRL
SMAD3	XPO5
SMAD3	ALG5
SMAD3	EXPH5
SMAD3	VGLL4
SMAD3	PHF2
SMAD3	C3ORF37
SMAD3	SLC35B3
SMAD3	GMIP
SMAD3	TMEM87B
SMAD3	MAP1B
SMAD3	NOL9
SMAD3	RASL10B
SMAD3	EMILIN2
SMAD3	VIPR2
SMAD3	S100A11
SMAD3	CYB5R2
SMAD3	ASNSD1
SMAD3	MAPKBP1
SMAD3	NIN
SMAD3	SMPDL3B
SMAD3	TCEB2
SMAD3	MRPL24
SMAD3	ALG2
SMAD3	YTHDF1
SMAD3	TATDN1
SMAD3	CHST3
SMAD3	PIM1
SMAD3	KIAA1324
SMAD3	RASL11A
SMAD3	GRPR
SMAD3	SNX12
SMAD3	TNPO1
SMAD3	WDR45
SMAD3	PSME1
SMAD3	PHB2
SMAD3	ITPR1
SMAD3	MTMR9
SMAD3	CHD9
SMAD3	SHMT2
SMAD3	MYD88
SMAD3	ASB1
SMAD3	S100PBP
SMAD3	NOSTRIN
SMAD3	ANGPT1
SMAD3	PLEKHH3
SMAD3	ATP4A
SMAD3	RAPGEF3
SMAD3	MAP7
SMAD3	ZNF3
SMAD3	IMP4
SMAD3	SRPX
SMAD3	CSNK1E
SMAD3	AP2M1
SMAD3	TMCO1
SMAD3	PSAP
SMAD3	MT1A
SMAD3	RRAS2
SMAD3	C19ORF12
SMAD3	SEC14L4
SMAD3	SGPL1
SMAD3	FRAT2
SMAD3	MAPK8IP1
SMAD3	CDK5R1
SMAD3	PFN1
SMAD3	NSMCE1
SMAD3	KLB
SMAD3	TMUB2
SMAD3	CEBPA
SMAD3	TRAP1
SMAD3	TFF3
SMAD3	CDK5RAP2
SMAD3	FRMD4A
SMAD3	RAB36
SMAD3	C1QTNF1
SMAD3	KLK1
SMAD3	TTC29
SMAD3	SSH1
SMAD3	NOV
SMAD3	CDC42EP1
SMAD3	ATP5G3
SMAD3	REXO2
SMAD3	SH3YL1
SMAD3	LRRC42
SMAD3	ECE2
SMAD3	WDR5
SMAD3	RASGRF1
SMAD3	CSTB
SMAD3	COMMD7
SMAD3	RRAGC
SMAD3	EPN3
SMAD3	UBE2N
SMAD3	MCTP2
SMAD3	FBXO6
SMAD3	MYOZ3
SMAD3	TLE6
SMAD3	BBX
SMAD3	COPS8
SMAD3	PMAIP1
SMAD3	RPL7
SMAD3	HDAC4
SMAD3	VTCN1
SMAD3	TIMELESS
SMAD3	TOMM20
SMAD3	FAM105A
SMAD3	FGFR1OP
SMAD3	WNK1
SMAD3	RP1
SMAD3	ZNF664
SMAD3	ACTR5
SMAD3	FURIN
SMAD3	IFT81
SMAD3	LMLN
SMAD3	FAM84B
SMAD3	TRPC1
SMAD3	ADAM19
SMAD3	MTL5
SMAD3	C21ORF62
SMAD3	RPL4
SMAD3	SFRP5
SMAD3	CNNM3
SMAD3	PRKD3
SMAD3	PHKG2
SMAD3	C3ORF58
SMAD3	RHBDL3
SMAD3	MCOLN3
SMAD3	TNS4
SMAD3	TJP2
SMAD3	AIG1
SMAD3	PPP3CB
SMAD3	CLDN8
SMAD3	KIAA1468
SMAD3	HIST1H1C
SMAD3	SLFN13
SMAD3	SERPINA4
SMAD3	ARHGAP21
SMAD3	MRPL41
SMAD3	ASPA
SMAD3	TCEA2
SMAD3	CD97
SMAD3	MSRA
SMAD3	CEP164
SMAD3	BBS2
SMAD3	SERPINA1
SMAD3	ALMS1
SMAD3	LEO1
SMAD3	ZNF57
SMAD3	ISG15
SMAD3	EPHB2
SMAD3	SORBS2
SMAD3	KCNJ8
SMAD3	BLNK
SMAD3	DHX30
SMAD3	MYOM1
SMAD3	KIFAP3
SMAD3	TNXB
SMAD3	CYC1
SMAD3	C9ORF156
SMAD3	YWHAZ
SMAD3	KCNS3
SMAD3	FHOD1
SMAD3	SEMA4A
SMAD3	SFXN5
SMAD3	LGALS8
SMAD3	HTR1F
SMAD3	SGTA
SMAD3	RBMS3
SMAD3	ASB6
SMAD3	FKBP11
SMAD3	BIK
SMAD3	DVL2
SMAD3	AMIGO1
SMAD3	GAB3
SMAD3	UBE2D4
SMAD3	SLC36A1
SMAD3	GRB7
SMAD3	RIPK4
SMAD3	C1ORF198
SMAD3	CHRM3
SMAD3	DEFB1
SMAD3	HTR3A
SMAD3	SIGLEC11
SMAD3	GRHL3
SMAD3	KIAA1324L
SMAD3	FJX1
SMAD3	TMEM87A
SMAD3	COBL
SMAD3	FGL1
SMAD3	SCGB1D2
SMAD3	XRN1
SMAD3	SOX4
SMAD3	GDPD3
SMAD3	SOX12
SMAD3	PHF23
SMAD3	SLC39A5
SMAD3	GRTP1
SMAD3	SOX11
SMAD3	SMAD6
SMAD3	HDDC2
SMAD3	RAPGEF5
SMAD3	SEMA4F
SMAD3	RAB5C
SMAD3	IMPG1
SMAD3	KIRREL
SMAD3	DACH2
SMAD3	GFOD2
SMAD3	ZNF649
SMAD3	SWAP70
SMAD3	REP15
SMAD3	MAFG
SMAD3	SYT4
SMAD3	KATNAL1
SMAD3	CAMTA2
SMAD3	RUFY2
SMAD3	UBAC2
SMAD3	SCG2
SMAD3	RPS6KA5
SMAD3	SLC38A3
SMAD3	SERINC2
SMAD3	PEX11B
SMAD3	PLEKHF2
SMAD3	GSG1
SMAD3	PPARA
SMAD3	SMARCA4
SMAD3	PDE8B
SMAD3	FLYWCH1
SMAD3	CORO7
SMAD3	SERPINA5
SMAD3	ZFP28
SMAD3	ZNF70
SMAD3	HPN
SMAD3	WBP4
SMAD3	RPS2
SMAD3	TXNRD1
SMAD3	ABCA3
SMAD3	SDPR
SMAD3	FAM55C
SMAD3	PPFIBP2
SMAD3	HABP4
SMAD3	TF
SMAD3	RNF14
SMAD3	BAX
SMAD3	AQR
SMAD3	PALMD
SMAD3	SLC30A8
SMAD3	LATS1
SMAD3	MYL6B
SMAD3	PLA2G10
SMAD3	SH3BP5L
SMAD3	DHRS7B
SMAD3	AGPAT2
SMAD3	NCBP2
SMAD3	RIC3
SMAD3	POP7
SMAD3	DCUN1D3
SMAD3	GNB3
SMAD3	HSF2BP
SMAD3	DDX39
SMAD3	CD46
SMAD3	PGM3
SMAD3	B3GAT3
SMAD3	SDC1
SMAD3	C10ORF35
SMAD3	USP14
SMAD3	TSPAN12
SMAD3	RPL35
SMAD3	ARRB2
SMAD3	PTK2B
SMAD3	TIMM22
SMAD3	RPL22
SMAD3	ESRRG
SMAD3	GPR137
SMAD3	C9ORF30
SMAD3	CUZD1
SMAD3	FGD1
SMAD3	DDX24
SMAD3	SEC14L1
SMAD3	KIAA1967
SMAD3	HSDL1
SMAD3	ABR
SMAD3	BIN1
SMAD3	CACNA1F
SMAD3	TMED3
SMAD3	C20ORF20
SMAD3	RHOU
SMAD3	ATP1B3
SMAD3	C17ORF28
SMAD3	SERPINI2
SMAD3	TRMU
SMAD3	PNMT
SMAD3	FMNL2
SMAD3	SYNPO
SMAD3	POU2F1
SMAD3	CAMK2G
SMAD3	KCNA1
SMAD3	PEX7
SMAD3	UNG
SMAD3	TCF7
SMAD3	UBE2R2
SMAD3	DFNA5
SMAD3	RSL1D1
SMAD3	CABP7
SMAD3	STYXL1
SMAD3	POLR3A
SMAD3	UNC5B
SMAD3	PLXNA2
SMAD3	DTWD1
SMAD3	APOH
SMAD3	OCIAD2
SMAD3	LRMP
SMAD3	ST6GALNAC3
SMAD3	MKLN1
SMAD3	LMAN2
SMAD3	CDCA7
SMAD3	CCL28
SMAD3	ERO1LB
SMAD3	TBRG4
SMAD3	CYB5B
SMAD3	RPS8
SMAD3	C1ORF51
SMAD3	OLFML2A
SMAD3	IPO13
SMAD3	SYDE1
SMAD3	SH2D4A
SMAD3	DLG4
SMAD3	RBM17
SMAD3	ZNF462
SMAD3	TMEM52
SMAD3	TRIM54
SMAD3	SLC25A37
SMAD3	PRSS3
SMAD3	G6PD
SMAD3	CRELD1
SMAD3	ERRFI1
SMAD3	QPCTL
SMAD3	PLCG1
SMAD3	CDH1
SMAD3	NUAK1
SMAD3	SLC7A1
SMAD3	C10ORF81
SMAD3	OCRL
SMAD3	CDYL
SMAD3	CACHD1
SMAD3	CLDN7
SMAD3	CXCL2
SMAD3	AXIN2
SMAD3	PIK3R4
SMAD3	PSMD6
SMAD3	USP46
SMAD3	GTF3C5
SMAD3	GATA1
SMAD3	DES
SMAD3	TANC1
SMAD3	TCF3
SMAD3	CLTCL1
SMAD3	ST6GAL2
SMAD3	CYP27B1
SMAD3	LRRC4C
SMAD3	CEACAM21
SMAD3	MARVELD3
SMAD3	RNF6
SMAD3	KRTCAP3
SMAD3	MNS1
SMAD3	REG4
SMAD3	MR1
SMAD3	PEPD
SMAD3	KCNJ4
SMAD3	ARHGEF11
SMAD3	PCBP4
SMAD3	JDP2
SMAD3	UBC
SMAD3	TACSTD2
SMAD3	CTSB
SMAD3	TYRP1
SMAD3	HIST2H2BE
SMAD3	MAPKAPK3
SMAD3	MAP6
SMAD3	MAMDC2
SMAD3	LRRC20
SMAD3	EEF1B2
SMAD3	AKAP10
SMAD3	PHF20
SMAD3	VGLL1
SMAD3	CLCN6
SMAD3	SLC12A8
SMAD3	H2AFJ
SMAD3	TMEM25
SMAD3	REL
SMAD3	KIF12
SMAD3	PLCH2
SMAD3	ZFAND1
SMAD3	TDRD7
SMAD3	GRHL2
SMAD3	ZXDA
SMAD3	CCDC109A
SMAD3	ZIC2
SMAD3	DMKN
SMAD3	MAST2
SMAD3	OPN3
SMAD3	CHAD
SMAD3	MTMR4
SMAD3	P2RX1
SMAD3	LARS2
SMAD3	NPL
SMAD3	PELP1
SMAD3	CNTNAP3
SMAD3	PLS1
SMAD3	EIF1
SMAD3	TBC1D14
SMAD3	LANCL2
SMAD3	ZNF34
SMAD3	WHSC1L1
SMAD3	HYLS1
SMAD3	TPCN1
SMAD3	SMARCB1
SMAD3	AFTPH
SMAD3	ANXA6
SMAD3	ZNF397
SMAD3	EVI5L
SMAD3	WDR92
SMAD3	GCGR
SMAD3	PNLIPRP2
SMAD3	MON1B
SMAD3	SIRPA
SMAD3	KCNE1L
SMAD3	CTTNBP2NL
SMAD3	PDE2A
SMAD3	STIP1
SMAD3	TSNAXIP1
SMAD3	TGM1
SMAD3	PAQR8
SMAD3	TMCC2
SMAD3	IFT122
SMAD3	TMEM79
SMAD3	TMEM158
SMAD3	TIAM2
SMAD3	MT1H
SMAD3	REST
SMAD3	DVL1
SMAD3	PQLC1
SMAD3	GPR137B
SMAD3	G0S2
SMAD3	B4GALT3
SMAD3	ANKRD40
SMAD3	CD59
SMAD3	LRCH2
SMAD3	LEFTY1
SMAD3	EPB41
SMAD3	TMCO4
SMAD3	APOBEC2
SMAD3	FUBP3
SMAD3	C15ORF44
SMAD3	HSD17B2
SMAD3	F3
SMAD3	B4GALT5
SMAD3	MET
SMAD3	CNBP
SMAD3	ELMO3
SMAD3	IMMP2L
SMAD3	WDR85
SMAD3	BSND
SMAD3	GOLT1A
SMAD3	PPAP2B
SMAD3	TAGLN3
SMAD3	NUP133
SMAD3	PLSCR4
SMAD3	RYR2
SMAD3	NPTX2
SMAD3	NT5DC2
SMAD3	INSM1
SMAD3	BCL11A
SMAD3	C11ORF67
SMAD3	MTMR11
SMAD3	SREBF1
SMAD3	EFHD2
SMAD3	AQP8
SMAD3	EIF3J
SMAD3	MEIS1
SMAD3	DKK3
SMAD3	USP44
SMAD3	SLC29A4
SMAD3	PRMT2
SMAD3	PDIA2
SMAD3	NUP93
SMAD3	EEFSEC
SMAD3	PROM2
SMAD3	LIG1
SMAD3	DENND2C
SMAD3	MAP3K13
SMAD3	CLDN3
SMAD3	EIF2AK1
SMAD3	PRODH2
SMAD3	FASTKD5
SMAD3	KIAA0922
SMAD3	GLIPR2
SMAD3	GNAI2
SMAD3	LSAMP
SMAD3	RPL34
SMAD3	SSR3
SMAD3	MBD2
SMAD3	HECTD1
SMAD3	NOTCH1
SMAD3	CLDN5
SMAD3	PIK3AP1
SMAD3	EEA1
SMAD3	ST6GALNAC4
SMAD3	SDC4
SMAD3	LIMCH1
SMAD3	PYCR2
SMAD3	CCND3
SMAD3	C9ORF91
SMAD3	TUBA1C
SMAD3	NKD2
SMAD3	RIMS3
SMAD3	SCML1
SMAD3	HMG20B
SMAD3	PPP1R3F
SMAD3	PDHA1
SMAD3	ADRB2
SMAD3	ATF3
SMAD3	GLT1D1
SMAD3	PAFAH1B1
SMAD3	MTG1
SMAD3	BUD13
SMAD3	PPP1R2
SMAD3	STEAP3
SMAD3	MGAT4B
SMAD3	COMTD1
SMAD3	MRPS6
SMAD3	ARMCX5
SMAD3	ARHGEF10L
SMAD3	RABGAP1L
SMAD3	SLC7A2
SMAD3	FOXC1
SMAD3	PACSIN1
SMAD3	TPST2
SMAD3	PXMP2
SMAD3	PHF21A
SMAD3	ACVR1
SMAD3	TCAP
SMAD3	GAS1
SMAD3	PABPC3
SMAD3	XRCC5
SMAD3	WNT5A
SMAD3	SERPINA3
SMAD3	SPATA20
SMAD3	IL20RA
SMAD3	PDLIM1
SMAD3	AZGP1
SMAD3	ZNF521
SMAD3	PTP4A1
SMAD3	C8ORF4
SMAD3	MYC
SMAD3	DDAH1
SMAD3	PTPRK
SMAD3	LRRN1
SMAD3	CLIP2
SMAD3	TM4SF1
SMAD3	CPE
SMAD3	RASSF5
SMAD3	FZD5
SMAD3	HELZ
SMAD3	ACCN2
SMAD3	REV1
SMAD3	ARNT2
SMAD3	AGPS
SMAD3	E2F3
SMAD3	SPRY4
SMAD3	HSPA5
SMAD3	SYT11
SMAD3	ZNF18
SMAD3	NEDD4L
SMAD3	AZIN1
SMAD3	SLC9A3R1
SMAD3	USP3
SMAD3	SPRY2
SMAD3	KIAA0174
SMAD3	NDFIP2
SMAD3	FLRT2
SMAD3	CAP2
SMAD3	SUPT16H
SMAD3	SPTBN1
SMAD3	PKM2
SMAD3	TNFRSF12A
SMAD3	SLC7A8
SMAD3	C9ORF6
SMAD3	MYO5B
SMAD3	RAB5B
SMAD3	HEATR6
SMAD3	KLF5
SMAD3	FGGY
SMAD3	DCLK1
SMAD3	INO80D
SMAD3	ADRM1
SMAD3	AMOT
SMAD3	GSS
SMAD3	FAM125B
SMAD3	ACTR1A
SMAD3	ATPAF1
SMAD3	TGFA
SMAD3	IGBP1
SMAD3	ZNRF3
SMAD3	KBTBD2
SMAD3	TOB1
SMAD3	SLC3A2
SMAD3	EVI1
SMAD3	DHRS12
SMAD3	SCNN1A
SMAD3	IER3
SMAD3	PAPSS1
SMAD3	KIAA0513
SMAD3	KIAA1618
SMAD3	JAZF1
SMAD3	RAB38
SMAD3	KLC1
SMAD3	GTF2IRD2B
SMAD3	RAB25
SMAD3	GOLIM4
SMAD3	SMC2
SMAD3	ZFAND5
SMAD3	AP3S1
SMAD3	TADA1L
SMAD3	RARRES2
SMAD3	ST3GAL5
SMAD3	TUBA1A
SMAD3	NUMB
SMAD3	TMEM176A
SMAD3	VPS35
SMAD3	VTI1B
SMAD3	EFCAB4A
SMAD3	TTYH3
SMAD3	FILIP1L
SMAD3	MGC87042
SMAD3	NBAS
SMAD3	CADM1
SMAD3	C10ORF58
SMAD3	RNF144B
SMAD3	CISD1
PITX2	CASP9
PITX2	POLR3GL
PITX2	YWHAB
PITX2	SLC16A9
PITX2	LRRC57
PITX2	TBCA
PITX2	SLC27A2
PITX2	RAP1GAP
PITX2	CCDC71
PITX2	PUS7L
PITX2	FAM32A
PITX2	TMEM33
PITX2	RAPGEFL1
PITX2	UHMK1
PITX2	GAS2
PITX2	ZFAND3
PITX2	DBP
PITX2	ALDH3B1
PITX2	COQ7
PITX2	COX11
PITX2	OMA1
PITX2	ZDHHC13
PITX2	ARL4A
PITX2	CYB561
PITX2	DPY19L3
PITX2	ALG3
PITX2	TM2D1
PITX2	HKDC1
PITX2	NTNG1
PITX2	KIF21A
PITX2	AJAP1
PITX2	C9ORF72
PITX2	OXSR1
PITX2	KRTCAP2
PITX2	STXBP4
PITX2	THAP10
PITX2	SUV39H1
PITX2	GSTA2
PITX2	YARS
PITX2	ODAM
PITX2	PTPN14
PITX2	ZNF449
PITX2	ADK
PITX2	ICT1
PITX2	POLR3K
PITX2	ITGA7
PITX2	RHBDF2
PITX2	TBX3
PITX2	DTX3L
PITX2	SLC4A1AP
PITX2	IFNA16
PITX2	HIGD1A
PITX2	ADM2
PITX2	RBM18
PITX2	TMEM125
PITX2	DR1
PITX2	PRRG4
PITX2	SYVN1
PITX2	FOXP2
PITX2	TMEM127
PITX2	RBM24
PITX2	RTF1
PITX2	CSRP2
PITX2	ENTPD3
PITX2	GRK5
PITX2	ARMC8
PITX2	ZNF613
PITX2	DDIT4L
PITX2	C6ORF1
PITX2	C20ORF43
PITX2	GOLGA8B
PITX2	DYNC1LI2
PITX2	BMI1
PITX2	ACACA
PITX2	PODXL
PITX2	LRRC49
PITX2	MLXIPL
PITX2	RANBP3
PITX2	PPP2R5D
PITX2	BMPR2
PITX2	OAZ1
PITX2	TLR5
PITX2	OVOL2
PITX2	TMEM115
PITX2	CFB
PITX2	STC2
PITX2	RNF39
PITX2	TRAPPC1
PITX2	TOR3A
PITX2	JUN
PITX2	KLK11
PITX2	IMPAD1
PITX2	GAL3ST4
PITX2	EXTL2
PITX2	TOR2A
PITX2	FGD3
PITX2	CIAPIN1
PITX2	C6ORF162
PITX2	KDELC2
PITX2	TBK1
PITX2	PTPRG
PITX2	DISP1
PITX2	ARHGEF18
PITX2	TFCP2L1
PITX2	BCAT1
PITX2	C8ORF47
PITX2	CADPS2
PITX2	MAP3K7
PITX2	ASPM
PITX2	GTF2E1
PITX2	GINS3
PITX2	ROR1
PITX2	OSBPL1A
PITX2	RAB3D
PITX2	TGFB3
PITX2	USP6NL
PITX2	G3BP2
PITX2	TRABD
PITX2	PEX19
PITX2	TMEM19
PITX2	MMP28
PITX2	MAOA
PITX2	EPHX1
PITX2	CTBS
PITX2	RPL5
PITX2	TAF1A
PITX2	MCC
PITX2	TTC8
PITX2	C3ORF18
PITX2	PDE6B
PITX2	ANKHD1
PITX2	ANAPC7
PITX2	CCDC53
PITX2	PDCD4
PITX2	DAPK1
PITX2	RNF149
PITX2	MUM1L1
PITX2	MPZL1
PITX2	EIF4G2
PITX2	VAC14
PITX2	SAE1
PITX2	CRLS1
PITX2	UBE2E2
PITX2	RNASEL
PITX2	NDUFA8
PITX2	HERC4
PITX2	FGF18
PITX2	TIGD7
PITX2	PSMA5
PITX2	ILDR1
PITX2	ZFP41
PITX2	CDC20
PITX2	PSMC3IP
PITX2	RNMT
PITX2	FIGNL1
PITX2	SSBP3
PITX2	COMMD5
PITX2	FADS1
PITX2	ARHGEF3
PITX2	MKNK2
PITX2	PRRG2
PITX2	NOX5
PITX2	SMURF2
PITX2	CKMT2
PITX2	AKR7A3
PITX2	FAM98C
PITX2	SUMF2
PITX2	PACSIN2
PITX2	MAT2B
PITX2	RNF128
PITX2	ELL2
PITX2	CANX
PITX2	NFKBIZ
PITX2	CXCL16
PITX2	HN1
PITX2	CGN
PITX2	TCIRG1
PITX2	ABAT
PITX2	TRAIP
PITX2	ARID3B
PITX2	CSHL1
PITX2	MRPL42
PITX2	OLFM1
PITX2	ANKFN1
PITX2	SLC24A6
PITX2	INTS10
PITX2	TMEM9
PITX2	CRABP2
PITX2	OLFML3
PITX2	FOSB
PITX2	DNAJC18
PITX2	ATPAF2
PITX2	C7ORF10
PITX2	YIF1A
PITX2	GHITM
PITX2	RNASET2
PITX2	PRDX1
PITX2	ZNF184
PITX2	DSTN
PITX2	KIRREL2
PITX2	DCTN2
PITX2	IER2
PITX2	GGT6
PITX2	MITD1
PITX2	MAT2A
PITX2	PDZK1IP1
PITX2	SLC3A1
PITX2	GNMT
PITX2	RPAIN
PITX2	CHCHD3
PITX2	ZNF671
PITX2	ZNF510
PITX2	TNFRSF21
PITX2	BSCL2
PITX2	MAN1B1
PITX2	EFNB3
PITX2	OGDHL
PITX2	ANKRD39
PITX2	ALS2CR8
PITX2	GFI1
PITX2	MT1M
PITX2	PNLIPRP1
PITX2	PSMD2
PITX2	MED28
PITX2	MATN3
PITX2	CBFB
PITX2	BBS10
PITX2	GRAP
PITX2	CCDC6
PITX2	CHRD
PITX2	TMEM55A
PITX2	MUC4
PITX2	NTAN1
PITX2	TP53I11
PITX2	BTG2
PITX2	OAZ2
PITX2	ELF3
PITX2	SLC16A4
PITX2	ATF7IP
PITX2	MYCBP
PITX2	ZNF330
PITX2	INPP4B
PITX2	RFC3
PITX2	SLC7A6OS
PITX2	ZSCAN2
PITX2	SRP14
PITX2	EXOC3
PITX2	RGS13
PITX2	SERTAD2
PITX2	KCNK9
PITX2	COMMD3
PITX2	CA2
PITX2	RSRC1
PITX2	SH3RF1
PITX2	IGF2BP2
PITX2	TIMM17A
PITX2	SHANK2
PITX2	SLC16A12
PITX2	MTAP
PITX2	IQCK
PITX2	DHX15
PITX2	METTL1
PITX2	RNF7
PITX2	ZDHHC15
PITX2	SQLE
PITX2	STAM
PITX2	RHEB
PITX2	UBE2T
PITX2	MAP6D1
PITX2	OR51E2
PITX2	PPP1R12A
PITX2	ARL2BP
PITX2	APLP2
PITX2	TOP3B
PITX2	CRYL1
PITX2	STAMBP
PITX2	AGXT2
PITX2	JRKL
PITX2	SERPING1
PITX2	STX1A
PITX2	RAB4B
PITX2	MAZ
PITX2	SLC26A2
PITX2	KLHL20
PITX2	TSC22D1
PITX2	KRT19
PITX2	CTNND2
PITX2	KCNJ16
PITX2	C16ORF70
PITX2	MRPS21
PITX2	CAMK2B
PITX2	MPPED2
PITX2	MRPL44
PITX2	PSMD14
PITX2	LRP5
PITX2	NFKBIA
PITX2	RPA2
PITX2	MLKL
PITX2	GRPEL2
PITX2	LMO3
PITX2	PIAS4
PITX2	RAB11FIP1
PITX2	COPG2
PITX2	ATP5B
PITX2	ITFG3
PITX2	GYPC
PITX2	ASPSCR1
PITX2	NRCAM
PITX2	FKBP7
PITX2	SNRPD2
PITX2	HSP90B1
PITX2	SLC25A13
PITX2	SH3RF2
PITX2	RNF111
PITX2	CTNNBL1
PITX2	SMTN
PITX2	RPA1
PITX2	JAM3
PITX2	ZNF597
PITX2	HYAL3
PITX2	ARPC2
PITX2	NIPA2
PITX2	SLC25A25
PITX2	ACY3
PITX2	CDKL3
PITX2	BAIAP2L1
PITX2	H3F3A
PITX2	COX6C
PITX2	C8ORF37
PITX2	RAB3C
PITX2	ENOSF1
PITX2	EDN3
PITX2	UNC5CL
PITX2	NDUFB6
PITX2	CD47
PITX2	PSMD10
PITX2	GPC4
PITX2	NEIL2
PITX2	MED10
PITX2	HABP2
PITX2	DLAT
PITX2	ARMC7
PITX2	FCGR3A
PITX2	ACSS1
PITX2	PNMA1
PITX2	HEXA
PITX2	EPB41L5
PITX2	RNF186
PITX2	MUC1
PITX2	POLR2E
PITX2	TSPYL5
PITX2	C9ORF5
PITX2	PVRL3
PITX2	ABCF2
PITX2	PHTF1
PITX2	CISH
PITX2	BBS4
PITX2	SLC45A2
PITX2	DNMT3B
PITX2	CA4
PITX2	ANGPTL1
PITX2	CAMK1D
PITX2	STAT4
PITX2	IL17D
PITX2	GTF2B
PITX2	GRAMD1C
PITX2	CORO1B
PITX2	TNFRSF1B
PITX2	SLC6A16
PITX2	C10ORF116
PITX2	ABCC11
PITX2	CDO1
PITX2	NMT1
PITX2	STMN1
PITX2	TAF7
PITX2	CPA4
PITX2	HIRA
PITX2	PSMD9
PITX2	CSDC2
PITX2	POLR2G
PITX2	ATP6V0B
PITX2	C1ORF124
PITX2	EMB
PITX2	RCN2
PITX2	MPHOSPH6
PITX2	NSUN3
PITX2	BAD
PITX2	TMEM51
PITX2	SATB1
PITX2	ZFP36L2
PITX2	DUS4L
PITX2	DENND1A
PITX2	ZDHHC21
PITX2	TBL2
PITX2	NFS1
PITX2	CD99
PITX2	OGG1
PITX2	HECTD3
PITX2	KCNMB4
PITX2	FBXL2
PITX2	SLC43A3
PITX2	NDUFAF1
PITX2	PNPLA2
PITX2	PROM1
PITX2	HMGB3
PITX2	MAP4K5
PITX2	ST7
PITX2	IFITM2
PITX2	AVPI1
PITX2	NOTUM
PITX2	PPP1R16A
PITX2	MRPS22
PITX2	C16ORF48
PITX2	TRIM50
PITX2	PAOX
PITX2	KLF13
PITX2	CPSF6
PITX2	KRT8
PITX2	CD302
PITX2	AMACR
PITX2	LRP12
PITX2	TRAF5
PITX2	TMSB10
PITX2	LAD1
PITX2	ACBD5
PITX2	LRP11
PITX2	CD58
PITX2	IPO4
PITX2	RBBP7
PITX2	SLC25A12
PITX2	KAL1
PITX2	FUBP1
PITX2	ALB
PITX2	PHYHD1
PITX2	HBXIP
PITX2	CPEB1
PITX2	CTDSP2
PITX2	ZNF45
PITX2	NAP1L4
PITX2	CGRRF1
PITX2	CHMP5
PITX2	CTRB1
PITX2	KIAA0100
PITX2	ANK3
PITX2	KIAA0391
PITX2	JMJD5
PITX2	GJB1
PITX2	PCNX
PITX2	SOLH
PITX2	PLD1
PITX2	GDF10
PITX2	EML1
PITX2	CDC42EP4
PITX2	ATP6V1G1
PITX2	SLC1A2
PITX2	ATP2C1
PITX2	MTBP
PITX2	NDUFS5
PITX2	HPSE
PITX2	CHST10
PITX2	REEP3
PITX2	CCDC99
PITX2	NDUFA4
PITX2	KPNA5
PITX2	ZNF627
PITX2	RXRA
PITX2	GUCA1C
PITX2	GLO1
PITX2	MTPN
[truncated: 84,084 more rows]
