# Supplementary material for: Identification of potential biomarkers to differentially diagnose solid pseudopapillary tumors and pancreatic malignancies via a gene regulatory network
Source: J Transl Med. 2015 Nov 14;13:361. doi: 10.1186/s12967-015-0718-3 (PMC4650856; doi:10.1186/s12967-015-0718-3)
Supplement: Supplementary file 3 — 10.1186/s12967-015-0718-3 Previously reported SPN-relevant genes and shortest paths among path genes. Table S1 lists the 26 genes which have been reported to be related with SPN. Table S2 shows in detail the shortest paths for each pair of 26 SPN-related genes listed in table S1. Table S3 lists 43 new candidate genes on the shortest path, together with the corresponding gene type. [file 12967_2015_718_MOESM3_ESM.xlsx]

## Sheet: Table S1
Table S1. 26 genes which have been reported to be related with SPNs. 1, 2 and 3 represent TFs, miRNAs and target genes respectively.
Gene ID	Gene Type
CTNNB1	1
FLI1	1
PGR	1
AR	1
hsa-miR-200a	2
hsa-miR-200b	2
hsa-miR-141	2
hsa-miR-192	2
hsa-miR-429	2
hsa-miR-200c	2
hsa-miR-215	2
CCND1	3
CLDN7	3
AMACR	3
MME	3
NCAM1	3
CLDN5	3
CTNND1	3
SERPINA1	3
CDH1	3
LEF1	3
VIM	3
ENO2	3
CD99	3
MUC1	3
PTGS2	3

## Sheet: Table S2
Table S2. Shortest paths for each pair of 26 reported genes to be relative with SPNs.
CTNNB1->MYC->FLI1
CTNNB1->MYC->hsa-miR-203->PGR
CTNNB1->MYC->AR
CTNNB1->MYC->SOX11->hsa-miR-200a
CTNNB1->MYC->GLI2->hsa-miR-200b
CTNNB1->MYC->RARB->hsa-miR-141
CTNNB1->MYC->hsa-miR-192
CTNNB1->FOXO3->hsa-miR-429
CTNNB1->MYC->CBFB->hsa-miR-200c
CTNNB1->MYC->hsa-miR-215
CTNNB1->MYC->CLDN7
CTNNB1->MYC->E2F3->AMACR
CTNNB1->MYC->hsa-miR-194->MME
CTNNB1->MYC->hsa-miR-203->NCAM1
CTNNB1->MYC->CLDN5
CTNNB1->MYC->GTF2A2->MEF2D->CTNND1
CTNNB1->MYC->SERPINA1
CTNNB1->MYC->CDH1
CTNNB1->MYC->hsa-miR-299->LEF1
CTNNB1->MYC->GTF2A1->USF1->VIM
CTNNB1->ENO2
CTNNB1->MYC->RXRA->CD99
CTNNB1->MUC1
CTNNB1->MYC->PTGS2
FLI1->USF1->hsa-miR-200a->CTNNB1
FLI1->E2F3->hsa-miR-203->PGR
FLI1->SOX9->AR
FLI1->USF1->hsa-miR-200a
FLI1->USF1->hsa-miR-200b
FLI1->TFCP2->hsa-miR-141
FLI1->USF1->hsa-miR-192
FLI1->USF1->hsa-miR-429
FLI1->E2F3->hsa-miR-200c
FLI1->USF1->hsa-miR-215
FLI1->USF1->CLDN7
FLI1->E2F3->AMACR
FLI1->USF1->hsa-miR-200b->MME
FLI1->E2F3->hsa-miR-203->NCAM1
FLI1->USF1->CLDN5
FLI1->PBX3->hsa-miR-204->MEF2D->CTNND1
FLI1->USF1->SERPINA1
FLI1->USF1->CDH1
FLI1->USF1->hsa-miR-299->LEF1
FLI1->USF1->VIM
FLI1->E2F3->hsa-miR-7->ENO2
FLI1->CD99
FLI1->USF1->MUC1
FLI1->E2F3->ATF4->PTGS2
PGR->RUNX2->CTNNB1
PGR->hsa-miR-382->FLI1
PGR->RUNX2->AR
PGR->RUNX2->USF1->hsa-miR-200a
PGR->RUNX2->hsa-miR-200b
PGR->RUNX2->hsa-miR-141
PGR->RUNX2->hsa-miR-192
PGR->RUNX2->hsa-miR-429
PGR->RUNX2->hsa-miR-200c
PGR->hsa-miR-215
PGR->CLDN7
PGR->IRF1->GTF2A1->AMACR
PGR->RUNX2->hsa-miR-194->MME
PGR->hsa-miR-382->NCAM1
PGR->JUN->CLDN5
PGR->RUNX2->hsa-miR-204->MEF2D->CTNND1
PGR->RUNX2->SERPINA1
PGR->CDH1
PGR->RUNX2->hsa-miR-299->LEF1
PGR->RUNX2->USF1->VIM
PGR->PPARD->MYC->ENO2
PGR->hsa-miR-382->FLI1->CD99
PGR->RUNX2->MUC1
PGR->IRF1->PTGS2
AR->HSF2->CTNNB1
AR->HSF2->FLI1
AR->hsa-miR-136->PGR
AR->SOX11->hsa-miR-200a
AR->hsa-miR-200b
AR->HSF2->hsa-miR-141
AR->HSF2->hsa-miR-192
AR->hsa-miR-429
AR->XBP1->hsa-miR-200c
AR->XBP1->hsa-miR-215
AR->CLDN7
AR->SOX4->AMACR
AR->hsa-miR-200b->MME
AR->hsa-miR-148A->NCAM1
AR->HNF4G->CLDN5
AR->HNF4G->hsa-miR-204->MEF2D->CTNND1
AR->HSF2->SERPINA1
AR->XBP1->CDH1
AR->XBP1->hsa-miR-299->LEF1
AR->HNF4G->USF1->VIM
AR->MEIS1->hsa-miR-7->ENO2
AR->HSF2->FLI1->CD99
AR->HNF4G->MUC1
AR->XBP1->RARB->PTGS2
hsa-miR-200a->CTNNB1
hsa-miR-200a->CBFB->FLI1
hsa-miR-200a->CBFB->hsa-miR-127->PGR
hsa-miR-200a->MAFG->AR
hsa-miR-200a->CBFB->hsa-miR-200b
hsa-miR-200a->MAFG->hsa-miR-141
hsa-miR-200a->CBFB->hsa-miR-192
hsa-miR-200a->MAFG->hsa-miR-429
hsa-miR-200a->CBFB->hsa-miR-200c
hsa-miR-200a->CBFB->hsa-miR-215
hsa-miR-200a->MAFG->CLDN7
hsa-miR-200a->CBFB->AMACR
hsa-miR-200a->CBFB->hsa-miR-200b->MME
hsa-miR-200a->CBFB->hsa-miR-377->NCAM1
hsa-miR-200a->CBFB->CLDN5
hsa-miR-200a->CBFB->GTF2A2->MEF2D->CTNND1
hsa-miR-200a->MAFG->SERPINA1
hsa-miR-200a->MAFG->CDH1
hsa-miR-200a->CBFB->hsa-miR-299->LEF1
hsa-miR-200a->MAFG->USF1->VIM
hsa-miR-200a->CTNNB1->ENO2
hsa-miR-200a->CBFB->GTF2A2->CD99
hsa-miR-200a->CTNNB1->MUC1
hsa-miR-200a->CBFB->GTF2A2->PTGS2
hsa-miR-200b->SMAD3->RARB->CTNNB1
hsa-miR-200b->FLI1
hsa-miR-200b->SMAD3->hsa-miR-127->PGR
hsa-miR-200b->TFE3->AR
hsa-miR-200b->TFE3->hsa-miR-200a
hsa-miR-200b->TFE3->hsa-miR-141
hsa-miR-200b->SMAD3->hsa-miR-192
hsa-miR-200b->TFE3->hsa-miR-429
hsa-miR-200b->TFE3->hsa-miR-200c
hsa-miR-200b->SMAD3->hsa-miR-215
hsa-miR-200b->SMAD3->CLDN7
hsa-miR-200b->E2F3->AMACR
hsa-miR-200b->MME
hsa-miR-200b->NCAM1
hsa-miR-200b->SMAD3->CLDN5
hsa-miR-200b->SMAD3->RARB->hsa-miR-204->MEF2D->CTNND1
hsa-miR-200b->TFE3->SERPINA1
hsa-miR-200b->TFE3->CDH1
hsa-miR-200b->TFE3->hsa-miR-299->LEF1
hsa-miR-200b->FLI1->USF1->VIM
hsa-miR-200b->TFE3->hsa-miR-7->ENO2
hsa-miR-200b->FLI1->CD99
hsa-miR-200b->TFE3->MUC1
hsa-miR-200b->SMAD3->PTGS2
hsa-miR-141->CTNNB1
hsa-miR-141->FLI1
hsa-miR-141->PGR
hsa-miR-141->TCF12->AR
hsa-miR-141->GLI2->hsa-miR-200a
hsa-miR-141->GLI2->hsa-miR-200b
hsa-miR-141->GLI2->hsa-miR-192
hsa-miR-141->GLI2->hsa-miR-429
hsa-miR-141->TCF12->hsa-miR-200c
hsa-miR-141->TCF12->hsa-miR-215
hsa-miR-141->GLI2->CLDN7
hsa-miR-141->E2F3->AMACR
hsa-miR-141->MME
hsa-miR-141->NCAM1
hsa-miR-141->GLI2->CLDN5
hsa-miR-141->TCF12->hsa-miR-204->MEF2D->CTNND1
hsa-miR-141->GLI2->SERPINA1
hsa-miR-141->RARB->CDH1
hsa-miR-141->RARB->hsa-miR-299->LEF1
hsa-miR-141->RARB->USF1->VIM
hsa-miR-141->CTNNB1->ENO2
hsa-miR-141->FLI1->CD99
hsa-miR-141->CTNNB1->MUC1
hsa-miR-141->RARB->PTGS2
hsa-miR-192->TCF7->CTNNB1
hsa-miR-192->E2F3->FLI1
hsa-miR-192->E2F3->hsa-miR-203->PGR
hsa-miR-192->MXD1->AR
hsa-miR-192->TCF7->hsa-miR-200a
hsa-miR-192->SREBF1->hsa-miR-200b
hsa-miR-192->TCF7->hsa-miR-141
hsa-miR-192->TCF7->hsa-miR-429
hsa-miR-192->SREBF1->hsa-miR-200c
hsa-miR-192->MXD1->hsa-miR-215
hsa-miR-192->MXD1->CLDN7
hsa-miR-192->E2F3->AMACR
hsa-miR-192->SREBF1->hsa-miR-200b->MME
hsa-miR-192->NCAM1
hsa-miR-192->SREBF1->CLDN5
hsa-miR-192->TCF7->GTF2A2->MEF2D->CTNND1
hsa-miR-192->MXD1->SERPINA1
hsa-miR-192->MXD1->CDH1
hsa-miR-192->SREBF1->hsa-miR-299->LEF1
hsa-miR-192->MXD1->VIM
hsa-miR-192->SREBF1->hsa-miR-7->ENO2
hsa-miR-192->TCF7->GTF2A2->CD99
hsa-miR-192->MXD1->MUC1
hsa-miR-192->TCF7->PTGS2
hsa-miR-200c->MAFG->CTNNB1
hsa-miR-200c->MAFG->FLI1
hsa-miR-200c->MAFG->hsa-miR-203->PGR
hsa-miR-200c->MAFG->AR
hsa-miR-200c->MAFG->hsa-miR-200a
hsa-miR-200c->MAFG->hsa-miR-200b
hsa-miR-200c->MAFG->hsa-miR-141
hsa-miR-200c->MAFG->hsa-miR-192
hsa-miR-200c->MAFG->hsa-miR-429
hsa-miR-200c->MAFG->hsa-miR-215
hsa-miR-200c->MAFG->CLDN7
hsa-miR-200c->MAFG->AMACR
hsa-miR-200c->MAFG->hsa-miR-141->MME
hsa-miR-200c->MAFG->hsa-miR-203->NCAM1
hsa-miR-200c->MAFG->CLDN5
hsa-miR-200c->MAFG->hsa-miR-204->MEF2D->CTNND1
hsa-miR-200c->MAFG->SERPINA1
hsa-miR-200c->MAFG->CDH1
hsa-miR-200c->MAFG->hsa-miR-299->LEF1
hsa-miR-200c->MAFG->USF1->VIM
hsa-miR-200c->MAFG->hsa-miR-7->ENO2
hsa-miR-200c->MAFG->FLI1->CD99
hsa-miR-200c->MAFG->MUC1
hsa-miR-200c->MAFG->REL->PTGS2

## Sheet: Table S3
Table S3. 43 new candidate genes in the shortest paths. 1 and 2 represent TFs and miRNAs respectively.
Gene ID	Gene type
PPARD	1
SREBF1	1
USF1	1
CBFB	1
hsa-miR-127	2
ATF4	1
RARB	1
SMAD3	1
FOXO3	1
hsa-miR-136	2
MAFG	1
IRF1	1
SOX4	1
hsa-miR-148a	2
hsa-miR-203	2
GLI2	1
hsa-miR-204	2
SOX11	1
XBP1	1
HSF2	1
PBX3	1
REL	1
JUN	1
hsa-miR-382	2
TFCP2	1
E2F3	1
hsa-miR-194	2
MEIS1	1
HNF4G	1
hsa-miR-377	2
TCF12	1
GTF2A1	1
TCF7	1
hsa-miR-299	2
MXD1	1
MEF2D	1
GTF2A2	1
MYC	1
TFE3	1
RXRA	1
RUNX2	1
SOX9	1
hsa-miR-7	2
