# Supplementary material for: Identification of potential biomarkers to differentially diagnose solid pseudopapillary tumors and pancreatic malignancies via a gene regulatory network
Source: J Transl Med. 2015 Nov 14;13:361. doi: 10.1186/s12967-015-0718-3 (PMC4650856; doi:10.1186/s12967-015-0718-3)
Supplement: Supplementary file 5 — 10.1186/s12967-015-0718-3 Biomarkers for differential diagnosis of SPN and two malignant pancreatic. Table S6 lists fold change of 14 biomarkers for SPN, PanNET and PDAC versus normal pancreatic tissues as well as SPN versus PanNET and PDAC. Table S7 lists fold change of 17 biomarkers for SPN and PanNET versus normal pancreatic tissues as well as SPN versus PanNET. Table S8 lists fold change of 17 biomarkers for SPN and PDAC versus normal pancreatic tissues as well as SPN versus PDAC. [file 12967_2015_718_MOESM5_ESM.xlsx]

## Sheet: short_nodes_exp
Genes marked in green are those exclusively douregulated in SPN;Genes marked in red are those exclusively douregulated in SPN;
GeneName	SPN	PCA	NET	Noraml	SPN/Normal	PCA/Normal	NET/Normal	Pvalue for SPN to Normal	Pvalue for PCA to Normal	Pvalue for NET to Normal
AMACR	10.1083	8.05482	9.12113	8.37538	3.3241	0.800758	1.67684	5.6403e-06	0.24875	0.0477643
AR	8.09559	6.39573	6.65486	6.53741	2.94482	0.906463	1.08481	6.37308e-10	0.203839	0.409954
ATF4	10.2958	10.6237	10.5506	11.1556	0.551029	0.691624	0.657436	2.613e-05	0.00995502	0.00297335
CBFB	8.8714	8.95987	8.9025	8.20507	1.58704	1.6874	1.62162	2.3458e-10	0.00251566	0.00390196
CD99	9.84526	11.0439	11.7086	11.183	0.395646	0.908122	1.43959	4.93959e-06	0.573349	0.383273
CDH1	6.72474	12.6797	11.5981	12.6149	0.0168616	1.04594	0.494214	3.54236e-11	0.832612	0.0357759
CLDN5	12.7158	8.00989	8.55581	7.1057	48.8438	1.8715	2.73229	8.94145e-13	0.130405	0.0193071
CLDN7	6.61734	11.3266	10.7301	10.6149	0.0626056	1.63776	1.08309	6.06551e-08	0.0684314	0.864318
CTNNB1	8.3609	7.88211	7.60122	7.82704	1.4478	1.03891	0.85511	3.63748e-08	0.771988	0.01778
CTNND1	7.2622	7.13967	7.07123	7.54843	0.820045	0.75327	0.718373	0.0286176	0.00729718	0.00270206
E2F3	9.70873	9.98514	9.04995	8.49559	2.31842	2.80802	1.46852	2.54609e-10	8.48837e-09	0.0685624
ENO2	10.9153	9.39953	11.177	6.58501	20.1161	7.03486	24.1168	3.29387e-14	0.000546188	1.4672e-05
FLI1	10.5019	8.72714	8.42909	8.21784	4.87036	1.42336	1.15769	6.71693e-05	0.127223	0.53768
FOXO3	8.45074	8.71171	8.55702	9.41945	0.510963	0.612279	0.550027	2.4041e-06	0.000140887	0.000676934
GLI2	8.21074	7.37706	6.5747	6.26797	3.84443	2.1571	1.2369	8.59585e-09	0.0151994	0.225266
GTF2A1	6.72898	6.60403	6.59723	6.33251	1.31628	1.20708	1.2014	0.00260525	0.0157891	0.0218855
GTF2A2	12.4909	12.0389	12.3616	11.7288	1.6959	1.23982	1.55055	2.30431e-06	0.227825	0.00211236
HNF4G	6.44336	9.26526	7.0621	8.3676	0.263478	1.86304	0.404581	7.99118e-05	0.254887	0.000996913
HSA-MIR-127	5.91191	6.56379	7.31019	7.07894	0.445338	0.69972	1.17385	6.79029e-13	0.0274617	0.627295
HSA-MIR-136	6.04588	6.70802	8.04002	7.94553	0.268008	0.424103	1.06769	0.000166588	0.00170963	0.899125
HSA-MIR-141	5.94703	9.62882	9.49988	9.10345	0.112157	1.43931	1.31625	0.00444982	0.406889	0.529611
HSA-MIR-148A	8.81428	8.04368	8.26479	9.9629	0.451059	0.264398	0.308191	0.121595	0.0268663	0.0414961
HSA-MIR-192	6.02504	9.98519	9.43288	8.24848	0.21413	3.33273	2.27268	0.00149091	0.072319	0.0434221
HSA-MIR-194	6.02795	9.06461	8.53737	7.49515	0.361683	2.96793	2.0594	0.000690234	0.0330887	0.0103067
HSA-MIR-200A	5.80832	9.39681	9.16797	7.8806	0.237784	2.86039	2.44083	0.00188954	0.0100872	0.00882781
HSA-MIR-200B	5.87964	9.89933	9.29474	8.32887	0.183109	2.97	1.95324	0.00197057	0.0115119	0.0500876
HSA-MIR-200C	5.74716	8.55015	8.64716	8.06535	0.200519	1.39939	1.49672	0.00471836	0.318397	0.238137
HSA-MIR-203	5.62757	8.53946	5.8834	6.0428	0.749903	5.64378	0.895399	0.0193065	0.000709294	0.425885
HSA-MIR-204	9.34094	5.90057	6.24489	6.8426	5.65037	0.520502	0.660805	1.11448e-05	0.0124235	0.145232
HSA-MIR-215	6.09752	11.4008	10.8166	9.38685	0.102285	4.03877	2.69408	0.00050842	0.0985889	0.0521209
HSA-MIR-299	5.69418	6.08389	6.21344	6.51649	0.565537	0.740927	0.810538	0.000299277	0.00602532	0.275469
HSA-MIR-377	5.96624	6.58344	7.45957	7.21676	0.420296	0.644692	1.18329	2.32321e-10	0.00239618	0.642329
HSA-MIR-382	5.73051	6.18357	7.22388	6.6237	0.538424	0.737069	1.51591	0.00011852	0.0152019	0.295631
HSA-MIR-429	5.80864	10.6443	10.9868	8.89444	0.117783	3.36323	4.26436	0.0045041	0.0382521	0.0158304
HSA-MIR-7	6.10359	6.75237	9.51183	6.97317	0.547309	0.858094	5.8105	0.0010233	0.403976	3.7223e-07
HSF2	9.66337	8.41589	9.38214	8.63917	2.03384	0.856615	1.67361	5.10327e-05	0.261597	0.00258276
IRF1	8.18721	10.2704	8.50577	9.06834	0.542944	2.30062	0.677096	0.0326014	0.0131409	0.151346
JUN	9.63943	11.3882	10.8409	12.6085	0.127705	0.42919	0.293696	2.77066e-07	0.0036167	0.0325829
LEF1	14.1294	9.80612	8.24844	6.71232	170.909	8.53744	2.90013	8.45038e-18	0.000524982	0.00367529
MAFG	8.53693	7.46179	7.68223	7.33139	2.30625	1.0946	1.2753	4.45923e-08	0.0858706	0.0162195
MEF2D	9.70276	9.18729	10.1536	10.4621	0.590781	0.41329	0.807499	0.004305	0.00121409	0.331646
MEIS1	8.25622	9.22628	9.34957	11.256	0.125015	0.244895	0.266743	7.57618e-07	0.000397583	0.035946
MME	7.96113	6.96854	6.5478	6.52749	2.70127	1.35759	1.01418	7.87778e-06	0.0721865	0.906848
MUC1	7.1247	12.5269	7.7471	12.7834	0.019795	0.837108	0.0304731	4.04495e-11	0.573818	5.84218e-05
MXD1	9.49169	10.4395	9.60064	8.65011	1.79201	3.45678	1.93257	0.00155153	0.00215095	0.00435193
MYC	8.28232	10.5532	8.45321	12.8026	0.0435758	0.210308	0.0490557	3.68826e-09	4.77739e-05	3.66668e-05
NCAM1	8.20217	6.44627	7.14292	6.54484	3.1543	0.933954	1.51369	1.06865e-08	0.337806	0.00786739
PBX3	8.54487	9.58295	11.0829	11.2398	0.154439	0.317139	0.896961	7.80011e-12	0.000213122	0.740112
PGR	8.18063	6.37255	6.57771	6.32074	3.62979	1.03656	1.19496	2.53742e-10	0.718857	0.211912
PPARD	8.20607	7.33347	7.05425	7.40601	1.74118	0.950965	0.783629	5.96073e-06	0.29479	0.000769012
PTGS2	7.39081	10.2989	9.11233	9.08288	0.309481	2.32303	1.02062	0.00024665	0.121944	0.977511
RARB	7.45317	7.22563	7.05917	6.49238	1.94638	1.66238	1.48123	2.72286e-07	0.00189272	0.00182821
REL	7.40903	8.43457	8.06819	8.51673	0.464034	0.944644	0.732782	0.00874892	0.77975	0.173596
RUNX2	8.63564	7.43925	6.63993	6.31258	5.00394	2.18355	1.25471	2.73198e-16	0.000480607	0.00303808
RXRA	10.0384	10.0979	10.837	10.8015	0.589218	0.614019	1.02488	1.76343e-05	0.00268922	0.808165
SERPINA1	6.86695	10.1371	9.96137	8.74701	0.271672	2.62104	2.32038	1.14344e-08	0.00232616	0.285108
SMAD3	11.556	10.0165	8.95603	10.1673	2.61838	0.900751	0.431876	5.98858e-08	0.567573	0.00790754
SOX11	8.83509	6.86696	6.5063	6.34572	5.61532	1.43519	1.11774	2.27488e-11	0.0512832	0.251156
SOX4	11.555	10.7584	9.07268	10.0726	2.79402	1.60853	0.500016	2.23179e-10	0.0942968	0.00432357
SOX9	6.98408	10.6412	8.05839	10.4088	0.0931259	1.17484	0.196096	2.70542e-09	0.328346	0.00485048
SREBF1	8.69109	7.67365	8.16272	7.51365	2.26174	1.11728	1.56816	1.02059e-08	0.172958	0.020235
TCF12	10.249	9.08686	8.20653	8.45832	3.45979	1.54599	0.839854	3.11568e-10	0.0308161	0.0328181
TCF7	7.45717	6.32483	6.27187	6.42157	2.04996	0.93514	0.901434	1.68619e-11	0.0422868	0.000303763
TFCP2	9.90382	9.41236	9.72358	8.96251	1.92026	1.3659	1.69474	0.00177208	0.0644586	0.00871604
TFE3	8.51206	7.95131	7.99525	7.85587	1.57592	1.06839	1.10143	0.000156505	0.460612	0.281067
USF1	8.14766	8.19414	7.60866	6.87935	2.40879	2.48766	1.65784	2.90385e-06	0.00134379	0.00246897
VIM	13.8599	13.0549	12.2879	13.2275	1.55017	0.887264	0.521403	0.00102511	0.763692	0.112023
XBP1	10.2658	12.8698	13.2442	13.8701	0.0822271	0.499891	0.648041	1.28049e-09	0.00316876	0.0515252

## Sheet: Table S6
Supplementary Table 6. Fold change of 14 biomarkers for SPN, PanNET and PDAC versus normal pancreatic tissues as well as SPN versus PanNET and PDAC. Markers newly found are shown in italics.Genes marked in green/red are those downregulated/upregulated in SPN when compared with PanNET and PDAC.
GeneName	log2(SPN expression)	log2(PanNET expression)	log2(PDAC expression)	log2(Normal expression)	SPN vs Normal	PanNET vs Normal	PDAC vs Normal	SPN vs PanNET	SPN vs PDAC
hsa-miR-429	5.80864	10.9868	10.6443	8.89444	0.117783	4.26436	3.36323	0.0276202	0.0350206
hsa-miR-215	6.09752	10.8166	11.4008	9.38685	0.102285	2.69408	4.03877	0.0379666	0.0253258
hsa-miR-141	5.94703	9.49988	9.62882	9.10345	0.112157	1.31625	1.43931	0.085209	0.077924
hsa-miR-200B	5.87964	9.29474	9.89933	8.32887	0.183109	1.95324	2.97	0.0937462	0.0616527
hsa-miR-192	6.02504	9.43288	9.98519	8.24848	0.21413	2.27268	3.33273	0.0942192	0.0642505
hsa-miR-200A	5.80832	9.16797	9.39681	7.8806	0.237784	2.44083	2.86039	0.0974195	0.0831299
hsa-miR-200C	5.74716	8.64716	8.55015	8.06535	0.200519	1.49672	1.39939	0.133972	0.14329
hsa-miR-194	6.02795	8.53737	9.06461	7.49515	0.361683	2.0594	2.96793	0.175626	0.121864
PPARD	8.20607	7.05425	7.20347	7.40601	1.74118	0.783629	0.950965	2.22195	2.00361
TCF7	7.45717	6.27187	6.32483	6.42157	2.04996	0.901434	0.93514	2.27411	2.19214
AR	8.09559	6.65486	6.39573	6.53741	2.94482	1.08481	0.906463	2.71459	3.2487
PGR	8.18063	6.57771	6.37255	6.32074	3.62979	1.19496	1.03656	3.03758	3.50175
FLI1	10.5019	8.42909	8.72714	8.21784	4.87036	1.15769	1.42336	4.20696	3.42172
LEF1	14.1294	8.24844	9.80612	6.71232	170.909	2.90013	8.53744	58.9314	20.0187

## Sheet: Table S7
Supplementary Table 7. Fold change of 17 biomarkers for SPN and PanNET versus normal pancreatic tissues as well as SPN versus PanNET. Markers newly found are shown in italics.Genes marked in green/red are those downregulated/upregulated in SPN when compared with PanNET.
GeneName	log2(SPN expression)	log2(PanNET expression)	log2(Normal expression)	SPN vs Normal	PanNET vs Normal	SPN vs PanNET
hsa-miR-429	5.80864	10.9868	8.89444	0.117783	4.26436	0.0276202
hsa-miR-141	5.94703	9.49988	9.10345	0.112157	1.31625	0.085209
hsa-miR-200B	5.87964	9.29474	8.32887	0.183109	1.95324	0.0937462
hsa-miR-7	6.10359	9.51183	6.97317	0.547309	5.8105	0.0941931
hsa-miR-200A	5.80832	9.16797	7.8806	0.237784	2.44083	0.0974195
hsa-miR-200C	5.74716	8.64716	8.06535	0.200519	1.49672	0.133972
hsa-miR-194	6.02795	8.53737	7.49515	0.361683	2.0594	0.175626
PPARD	8.20607	7.05425	7.40601	1.74118	0.783629	2.22195
TCF7	7.45717	6.27187	6.42157	2.04996	0.901434	2.27411
AR	8.09559	6.65486	6.53741	2.94482	1.08481	2.71459
RUNX2	8.63564	6.63993	6.31258	5.00394	1.25471	3.98813
TCF12	10.249	8.20653	8.45832	3.45979	0.839854	4.11951
SOX11	8.83509	6.5063	6.34572	5.61532	1.11774	5.02382
SOX4	11.555	9.07268	10.0726	2.79402	0.500016	5.58786
SMAD3	11.556	8.95603	10.1673	2.61838	0.431876	6.06282
CLDN5	12.7158	8.55581	7.1057	48.8438	2.73229	17.8765
LEF1	14.1294	8.24844	6.71232	170.909	2.90013	58.9314
	Gene	Prediction accuracy	Reported or path genes
	hsa-miR-141	1	0
	hsa-miR-429	1	0
	hsa-miR-200a	1	0
	has-miR-200c	1	0
	LEF1	1	0
	hsa-miR-200b	1	0
	CLDN5	1	0
	AR	1	0
	TCF12	1	1
	hsa-miR-7	1	1
	PPARD	1	1
	RUNX2	1	1
	SOX11	1	1
	TCF7	1	1
	hsa-miR-194	1	1
	SOX4	1	1
	SMAD3	1	1

## Sheet: Table S8
Supplementary Table 8. Fold change of 17 biomarkers for SPN and PDAC versus normal pancreatic tissues as well as SPN versus PDAC. Markers newly found are shown in italics.Genes marked in green/red are those downregulated/upregulated in SPN when compared with PDAC.
GeneName	log2(SPN expression)	log2(PDAC expression)	log2(Normal expression)	SPN vs Normal	PDAC vs Normal	SPN vs PDAC
hsa-miR-429	5.80864	10.6443	8.89444	0.117783	3.36323	0.0350206
CLDN7	6.61734	11.3266	10.6149	0.0626056	1.63776	0.0382263
hsa-miR-200B	5.87964	9.89933	8.32887	0.183109	2.97	0.0616527
hsa-miR-141	5.94703	9.62882	9.10345	0.112157	1.43931	0.077924
SOX9	6.98408	10.6412	10.4088	0.0931259	1.17484	0.0792666
hsa-miR-200A	5.80832	9.39681	7.8806	0.237784	2.86039	0.0831299
SERPINA1	6.86695	10.1371	8.74701	0.271672	2.62104	0.10365
hsa-miR-200C	5.74716	8.55015	8.06535	0.200519	1.39939	0.14329
PPARD	8.20607	7.20347	7.40601	1.74118	0.950965	2.00361
MAFG	8.53693	7.46179	7.33139	2.30625	1.0946	2.10693
TCF7	7.45717	6.32483	6.42157	2.04996	0.93514	2.19214
AR	8.09559	6.39573	6.53741	2.94482	0.906463	3.2487
NCAM1	8.20217	6.44627	6.54484	3.1543	0.933954	3.37736
FLI1	10.5019	8.72714	8.21784	4.87036	1.42336	3.42172
PGR	8.18063	6.37255	6.32074	3.62979	1.03656	3.50175
hsa-miR-204	9.34094	5.90057	6.8426	5.65037	0.520502	10.8556
LEF1	14.1294	9.80612	6.71232	170.909	8.53744	20.0187
